# Supplementary material for: Skin treatment with non-thermal plasma modulates the immune system through miR-223-3p and its target genes
Source: RNA Biol. 2024 Jun 3;21(1):31–44. doi: 10.1080/15476286.2024.2361571 (PMC11152102; doi:10.1080/15476286.2024.2361571)
Supplement: Supplemental Material [file KRNB_A_2361571_SM2072.zip]

Archive with 2 entries (2 files):
- supp_figures.pdf
- Supplemental information.docx
